# Supplementary material for: Tracking post-infectious fatigue in clinic using routine Lab tests
Source: BMC Pediatr. 2016 Apr 26;16:54. doi: 10.1186/s12887-016-0596-8 (PMC4847210; doi:10.1186/s12887-016-0596-8)
Supplement: Additional file 3: Table S3a,b,c and d. — Supplemental tables containing summary statistics describing the significance and probability of false discovery for the effects of time and the time x group interaction for each of the clinical markers using a regression-based repeated measures model. (XLSX 48 kb) [file 12887_2016_596_MOESM3_ESM.xlsx]

## Sheet: Sheet1
	Table S3a. Summary of repeated measures regression. Significance of time and time x group effects of conventional metabolic profiling in blood across 6, 12 and 24 months following diagnosis with IM
		Time					Time x Group
	Marker	p LB	FDR boot	FDR poly	FDR_BH		p LB	FDR boot	FDR poly	FDR_BH
	Sodium	0.7584	0.0084	0.0863	0.8174		0.4086	0.1793	0.2873	0.7139
	Potassium	0.0991	0.0069	0.0709	0.459		0.5963	0.191	0.306	0.7403
	Chloride	0.3678	0.0056	0.0576	0.5428		0.6033	0.1833	0.2937	0.7403
	Carbon Dioxide	0.4071	0.0055	0.0566	0.5428		0.6993	0.1884	0.3018	0.7629
	Glucose	0.1142	0.0051	0.052	0.459		0.1344	0.5308	0.8504	0.6625
	BUN	0.1389	0.0052	0.0535	0.459		0.6491	0.1832	0.2934	0.7418
	Creatinine	0.3408	0.0055	0.0569	0.536		0.4543	0.1795	0.2875	0.7269
	Calcium	0.5688	0.0069	0.0712	0.6775		0.3654	0.1666	0.2668	0.6746
	Total Protein, Serum	0.2853	0.0056	0.0572	0.5339		0.1568	0.3098	0.4963	0.6625
	Albumin	0.3167	0.0055	0.0567	0.536		0.3623	0.1789	0.2866	0.6746
	Bilirubin, Total	0.3461	0.0055	0.0559	0.536		0.9343	0.2307	0.3695	0.9343
	Alkaline Phosphatase	0.1124	0.0061	0.0626	0.459		0.4385	0.1792	0.2871	0.7257
	ALT (SGPT)	0.7053	0.008	0.0822	0.7873		0.7435	0.1958	0.3137	0.793
	AST (SGOT)	0.6054	0.007	0.0722	0.6919		0.918	0.2365	0.3789	0.9343
	Table S3b. Summary of repeated measures regression. Significance of time and time x group effects for complete blood count (CBC) profiling in blood across 6, 12 and 24 months following diagnosis with IM
		Time					Time x Group
	Marker	p LB	FDR boot	FDR poly	FDR_BH		p LB	FDR boot	FDR poly	FDR_BH
	CBC-White Blood cells	0.1394	0.0049	0.0499	0.459		0.3131	0.1767	0.2831	0.6746
	CBC-Red Blood Cells	0.2892	0.0054	0.0557	0.5339		0.9306	0.2346	0.3759	0.9343
	CBC-Hemoglobin	0.2087	0.0054	0.055	0.5074		0.5205	0.1869	0.2994	0.7343
	CBC-Hematocrit	0.4264	0.0056	0.0577	0.5532		0.5507	0.1813	0.2904	0.7343
	CBC-MCV	0.3918	0.0056	0.0577	0.5428		0.2592	0.1707	0.2734	0.6625
	CBC-MCH	0.1434	0.0047	0.0479	0.459		0.3489	0.188	0.3011	0.6746
	CBC-MCHC	0.3743	0.0055	0.0568	0.5428		0.1362	0.4035	0.6464	0.6625
	CBC-RBC Dist Width	0.2763	0.0056	0.0577	0.5339		0.1626	0.2754	0.4411	0.6625
	CBC Platelet Count	0.1827	0.0052	0.0538	0.5074		0.5442	0.1897	0.3039	0.7343
	CBC-Mean Platelet Volume	0.083	0.0081	0.0831	0.459		0.6815	0.1878	0.3009	0.7607
	Table S3c. Summary of repeated measures regression. Significance of time and time x group effects for conventional differential blood count profiling in blood across 6, 12 and 24 months following diagnosis with IM
		Time					Time x Group
	Marker	p LB	FDR boot	FDR poly	FDR_BH		p LB	FDR boot	FDR poly	FDR_BH
	Monocytes	0.102	0.0062	0.0638	0.459		0.6015	0.1876	0.3005	0.7403
	Lymphocytes	0.5787	0.0069	0.0707	0.6775		0.1903	0.2051	0.3285	0.6625
	Neutrophils	0.4044	0.0056	0.0579	0.5428		0.1671	0.2475	0.3966	0.6625
	Eosinophils	0.021	0.0103	0.1054	0.3912		0.1247	0.7392	1	0.6625
	Monocyte Absolute	0.5184	0.0067	0.0683	0.6476		0.1171	1	1	0.6625
	Lymphocytes Absolute	0.0234	0.0057	0.0586	0.3912		0.2516	0.1754	0.281	0.6625
	Neutrophils Absolute	0.2003	0.0054	0.0557	0.5074		0.1817	0.2153	0.345	0.6625
	Eosinophils Absolute	0.0244	0.004	0.0408	0.3912		0.2306	0.1822	0.2918	0.6625
	ESR-Sedimentation Rate	0.7865	0.0084	0.0856	0.8207		0.4894	0.1871	0.2997	0.7343
	Table S3d. Summary of repeated measures regression. Significance of time and time x group effects for standard endocrine profiling in blood with urine specific gravity and pH across 6, 12 and 24 months following diagnosis with IM
		Time					Time x Group
	Marker	p LB	FDR boot	FDR poly	FDR_BH		p LB	FDR boot	FDR poly	FDR_BH
	Triiodothyronine (T3)	0.5262	0.0066	0.0676	0.6476		0.3644	0.1727	0.2767	0.6746
	Thyroxine (T4)	0.1752	0.0053	0.0548	0.5074		0.5461	0.1849	0.2962	0.7343
	TSH	0.3292	0.0055	0.0568	0.536		0.2356	0.1745	0.2796	0.6625
	ACTH	0.0379	0.0046	0.0474	0.4547		0.4164	0.1763	0.2824	0.7139
	estradiol	0.1126	0.0055	0.0564	0.459		0.2166	0.1833	0.2937	0.6625
	Salivary cortisol (am)	0.2512	0.0053	0.0547	0.5243		0.1816	0.2392	0.3832	0.6625
	Salivary cortisol (pm)	0.8632	0.0088	0.0901	0.8632		0.6169	0.1828	0.2928	0.7403
	Urine Spec gravity	0.2114	0.0052	0.0529	0.5074		0.6487	0.1875	0.3004	0.7418
	Urine ph	0.0912	0.0074	0.0761	0.459		0.1539	0.3648	0.5844	0.6625
			** Indicates time effects also found significant using conventional 2-way ANOVA
